# Supplementary material for: Solid Nanomedicines of Nifurtimox and Benznidazole for the Oral Treatment of Chagas Disease
Source: Pharmaceutics. 2022 Aug 29;14(9):1822. doi: 10.3390/pharmaceutics14091822 (PMC9504116; doi:10.3390/pharmaceutics14091822)
Supplement: Supplementary file 1 [file pharmaceutics-14-01822-s001.zip]

Archive with 1 entries (1 files):
- pharmaceutics-1874945-supplementary.pdf
